# Supplementary material for: ﻿Two new species of Penicillium (Eurotiales, Aspergillaceae) and the first record of P. danzhouense from mangrove sediment in Thailand, with notes on antibacterial activity
Source: MycoKeys. 2025 Dec 22;126:213–38. doi: 10.3897/mycokeys.126.172211 (PMC12750103; doi:10.3897/mycokeys.126.172211)
Supplement: XML Treatment for Penicillium chanthaburiense [file mycokeys.126.172211-treatment1.xml]

<!DOCTYPE tp:taxon-treatment
  PUBLIC "-//TaxonX//DTD Taxonomic Treatment Publishing DTD v0 20100105//EN" "tax-treatment-NSO.dtd">
<tp:taxon-treatment xmlns:tp="http://www.plazi.org/taxpub"><tp:treatment-meta><kwd-group><label>Taxon classification</label><kwd>
                <named-content content-type="kingdom">Fungi</named-content>
              </kwd><kwd>
                <named-content content-type="order">Eurotiales</named-content>
              </kwd><kwd>
                <named-content content-type="family">Aspergillaceae</named-content>
              </kwd></kwd-group><mixed-citation publication-type="journal"><person-group><name><surname>Supapongsri</surname><given-names>Vassana</given-names></name><name><surname>Sahathippayakul</surname><given-names>Ananya</given-names></name><name><surname>Sirisarn</surname><given-names>Wanchat</given-names></name><name><surname>Chand</surname><given-names>Mohit</given-names></name><name><surname>Chou</surname><given-names>Jui-Yu</given-names></name><name><surname>Lueangjaroenkit</surname><given-names>Piyangkun</given-names></name></person-group><article-title>﻿Two new species of <italic><tp:taxon-name><tp:taxon-name-part taxon-name-part-type="genus" reg="Penicillium">Penicillium</tp:taxon-name-part></tp:taxon-name></italic> (<tp:taxon-name><tp:taxon-name-part taxon-name-part-type="order">Eurotiales</tp:taxon-name-part></tp:taxon-name>, <tp:taxon-name><tp:taxon-name-part taxon-name-part-type="family">Aspergillaceae</tp:taxon-name-part></tp:taxon-name>) and the first record of <italic><tp:taxon-name><tp:taxon-name-part taxon-name-part-type="genus" reg="Penicillium">P.</tp:taxon-name-part> <tp:taxon-name-part taxon-name-part-type="species" reg="danzhouense">danzhouense</tp:taxon-name-part></tp:taxon-name></italic> from mangrove sediment in Thailand, with notes on antibacterial activity</article-title><source>MycoKeys</source><day>22</day><month>12</month><year>2025</year><volume>126</volume><fpage>213</fpage><lpage>238</lpage><pub-id pub-id-type="doi">10.3897/mycokeys.126.172211</pub-id></mixed-citation></tp:treatment-meta><tp:nomenclature><label>﻿</label><tp:taxon-name><object-id xmlns:xlink="http://www.w3.org/1999/xlink" content-type="arpha" xlink:type="simple">1C8F3732-4143-5EFC-9522-E363C57095DA</object-id>
              <tp:taxon-name-part taxon-name-part-type="genus" reg="Penicillium">Penicillium</tp:taxon-name-part>
              <tp:taxon-name-part taxon-name-part-type="species" reg="chanthaburiense">chanthaburiense</tp:taxon-name-part>
              <object-id xmlns:xlink="http://www.w3.org/1999/xlink" content-type="mycobank" xlink:type="simple">859666</object-id>
            </tp:taxon-name><tp:taxon-authority>Supapongsri, Sahathippayakul &amp; Lueangjaroenkit</tp:taxon-authority><tp:taxon-status xmlns:xlink="http://www.w3.org/1999/xlink" xlink:type="simple">sp. nov.</tp:taxon-status></tp:nomenclature><tp:treatment-sec sec-type="remarks" id="SECID0EZXAG"><title>Remark.</title><p>In: subgenus <tp:taxon-name><tp:taxon-name-part taxon-name-part-type="genus" reg="Penicillium"/><tp:taxon-name-part taxon-name-part-type="subgenus" reg="Aspergilloides">Aspergilloides</tp:taxon-name-part></tp:taxon-name>, section <tp:taxon-name><tp:taxon-name-part taxon-name-part-type="genus" reg="Penicillium"/><tp:taxon-name-part taxon-name-part-type="section" reg="Exilicaulis">Exilicaulis</tp:taxon-name-part></tp:taxon-name> series <italic><tp:taxon-name><tp:taxon-name-part taxon-name-part-type="genus" reg="Penicillium"/><tp:taxon-name-part taxon-name-part-type="series" reg="Erubescentia">Erubescentia</tp:taxon-name-part></tp:taxon-name></italic>.</p></tp:treatment-sec><tp:treatment-sec sec-type="etymology" id="SECID0E2YAG"><title>Etymology.</title><p>The specific epithet “<italic><tp:taxon-name><tp:taxon-name-part taxon-name-part-type="genus" reg="Penicillium"/><tp:taxon-name-part taxon-name-part-type="species" reg="chanthaburiense">chanthaburiense</tp:taxon-name-part></tp:taxon-name></italic>” refers to the type locality, which is in Chanthaburi Province in Thailand.</p></tp:treatment-sec><tp:treatment-sec sec-type="Holotype" id="SECID0ELZAG"><title>Holotype.</title><p>Thailand • Chanthaburi Province, Mueang District, Nong Bua Subdistrict, Ban Samet Ngam, King Rama IX International Mangrove Botanical Garden; isolated from mangrove sediment during the dry season, 24 April 2023, V. Supapongsri, A. Sahathippayakul &amp; P. Lueangjaroenkit; holotype, <abbrev xmlns:xlink="http://www.w3.org/1999/xlink" xlink:title="Thailand Bioresource Research Centre" id="ABBRID0ERZAG" xlink:type="simple">TBRC</abbrev> 18801, isotype <abbrev xmlns:xlink="http://www.w3.org/1999/xlink" xlink:title="Thailand and the NITE Biological Resource Centre" id="ABBRID0EVZAG" xlink:type="simple">NBRC</abbrev> 116997, ex-type living culture, DMKU-SS6P3, metabolically inactive culture preserved state, <abbrev xmlns:xlink="http://www.w3.org/1999/xlink" xlink:title="Thailand Bioresource Research Centre" id="ABBRID0EZZAG" xlink:type="simple">TBRC</abbrev> 18801 and <abbrev xmlns:xlink="http://www.w3.org/1999/xlink" xlink:title="Thailand and the NITE Biological Resource Centre" id="ABBRID0E4ZAG" xlink:type="simple">NBRC</abbrev> 116997. GenBank accession numbers. <abbrev xmlns:xlink="http://www.w3.org/1999/xlink" xlink:title="internal transcribed spacer" id="ABBRID0EB1AG" xlink:type="simple">ITS</abbrev>: <ext-link xmlns:xlink="http://www.w3.org/1999/xlink" xlink:href="LC780059" ext-link-type="gen" xlink:type="simple">LC780059</ext-link>; <italic><abbrev xmlns:xlink="http://www.w3.org/1999/xlink" xlink:title="β-tubulin" id="ABBRID0EL1AG" xlink:type="simple">TUB</abbrev></italic>: <ext-link xmlns:xlink="http://www.w3.org/1999/xlink" xlink:href="LC796777" ext-link-type="gen" xlink:type="simple">LC796777</ext-link>; <italic><abbrev xmlns:xlink="http://www.w3.org/1999/xlink" xlink:title="calmodulin" id="ABBRID0EV1AG" xlink:type="simple">CaM</abbrev></italic>: <ext-link xmlns:xlink="http://www.w3.org/1999/xlink" xlink:href="LC796778" ext-link-type="gen" xlink:type="simple">LC796778</ext-link>; <italic><abbrev xmlns:xlink="http://www.w3.org/1999/xlink" xlink:title="RNA polymerase II second largest subunit" id="ABBRID0E61AG" xlink:type="simple">RPB2</abbrev></italic>: <ext-link xmlns:xlink="http://www.w3.org/1999/xlink" xlink:href="LC871398" ext-link-type="gen" xlink:type="simple">LC871398</ext-link>.</p></tp:treatment-sec><tp:treatment-sec sec-type="Colony diam" id="SECID0EI2AG"><title>Colony diam.</title><p>(in mm) 7 days, 25 °C: <abbrev xmlns:xlink="http://www.w3.org/1999/xlink" xlink:title="Czapek yeast extract agar" id="ABBRID0EO2AG" xlink:type="simple">CYA</abbrev> 19-20, <abbrev xmlns:xlink="http://www.w3.org/1999/xlink" xlink:title="malt extract agar" id="ABBRID0ES2AG" xlink:type="simple">MEA</abbrev> 22-25, <abbrev xmlns:xlink="http://www.w3.org/1999/xlink" xlink:title="Czapek yeast extract agar with 20% sucrose" id="ABBRID0EW2AG" xlink:type="simple">CY20S</abbrev> 18-20, <abbrev xmlns:xlink="http://www.w3.org/1999/xlink" xlink:title="Czapek yeast extract agar with 5% NaCl" id="ABBRID0E12AG" xlink:type="simple">CYAS</abbrev> 15-16, <abbrev xmlns:xlink="http://www.w3.org/1999/xlink" xlink:title="Czapek’s agar" id="ABBRID0E52AG" xlink:type="simple">CZ</abbrev> 13-16, <abbrev xmlns:xlink="http://www.w3.org/1999/xlink" xlink:title="oatmeal agar" id="ABBRID0EC3AG" xlink:type="simple">OA</abbrev> 21-23, <abbrev xmlns:xlink="http://www.w3.org/1999/xlink" xlink:title="creatine sucrose agar" id="ABBRID0EG3AG" xlink:type="simple">CREA</abbrev> 12-13 and <abbrev xmlns:xlink="http://www.w3.org/1999/xlink" xlink:title="Potato Dextrose Agar" id="ABBRID0EK3AG" xlink:type="simple">PDA</abbrev> 23-26. 7 days, 30 °C: <abbrev xmlns:xlink="http://www.w3.org/1999/xlink" xlink:title="Czapek yeast extract agar" id="ABBRID0EO3AG" xlink:type="simple">CYA</abbrev> 19-21. 7 days, 37 °C: <abbrev xmlns:xlink="http://www.w3.org/1999/xlink" xlink:title="Czapek yeast extract agar" id="ABBRID0ES3AG" xlink:type="simple">CYA</abbrev> 12-14, <abbrev xmlns:xlink="http://www.w3.org/1999/xlink" xlink:title="malt extract agar" id="ABBRID0EW3AG" xlink:type="simple">MEA</abbrev> 14 days 36-42, <abbrev xmlns:xlink="http://www.w3.org/1999/xlink" xlink:title="Czapek’s agar" id="ABBRID0E13AG" xlink:type="simple">CZ</abbrev> 14 days 24-28.</p></tp:treatment-sec><tp:treatment-sec sec-type="description" id="SECID0E53AG"><title>Culture characteristics.</title><p>Colonies on <abbrev xmlns:xlink="http://www.w3.org/1999/xlink" xlink:title="Czapek yeast extract agar" id="ABBRID0EE4AG" xlink:type="simple">CYA</abbrev> at 25 °C were slightly raised after 7 days, radially sulcate; margins undulate; mycelium white (1A1); texture velvety; sporulation very sparse, conidia <italic>en masse</italic> not determined; sclerotia and exudate absent; no soluble pigments produced; reverse coloration olive brown (4D8) at the centre, becoming dark brown (9F8) toward the margins (Fig. <xref ref-type="fig" rid="F4">4A</xref>). Colonies on <abbrev xmlns:xlink="http://www.w3.org/1999/xlink" xlink:title="malt extract agar" id="ABBRID0EO4AG" xlink:type="simple">MEA</abbrev> at 25 °C were slightly raised after 7 days, radially sulcate; margins undulate; mycelium greyish white (1B1); texture velvety; sporulation very sparse, conidia <italic>en masse</italic> not determined; sclerotia absent; exudate hyaline; no soluble pigments produced; reverse chocolate brown (6F4) at the centre, light yellow (4A5) toward the margins (Fig. <xref ref-type="fig" rid="F4">4B</xref>). Colonies on <abbrev xmlns:xlink="http://www.w3.org/1999/xlink" xlink:title="malt extract agar" id="ABBRID0EY4AG" xlink:type="simple">MEA</abbrev> at 25 °C were slightly raised after 14 days, radially sulcate; margins undulate; mycelium greyish white (1B1); texture velvety; sporulation moderately dense, conidia <italic>en masse</italic> light grey (1C1); sclerotia absent; exudate mostly hyaline, occasionally pale red (12A5); no soluble pigments produced; reverse yellowish brown (5F8) at the centre, light yellow (4A5) toward the margins (Fig. <xref ref-type="fig" rid="F4">4C</xref>). On <abbrev xmlns:xlink="http://www.w3.org/1999/xlink" xlink:title="Czapek yeast extract agar with 20% sucrose" id="ABBRID0EC5AG" xlink:type="simple">CY20S</abbrev> after 7 days: colonies were slightly raised; margins undulate; mycelium greyish white (1B1); texture velvety to floccose; sporulation very sparse, conidia <italic>en masse</italic> not determined; sclerotia and exudate absent; no soluble pigments produced; reverse pale yellow (4A3) at the centre, olive brown (4E8) at the margins (Fig. <xref ref-type="fig" rid="F4">4D</xref>). On <abbrev xmlns:xlink="http://www.w3.org/1999/xlink" xlink:title="Czapek yeast extract agar with 5% NaCl" id="ABBRID0EM5AG" xlink:type="simple">CYAS</abbrev> after 7 days: colonies were flat, slightly raised at the centre; margins undulate; mycelium white (1A1); texture velvety; sporulation very sparse, conidia <italic>en masse</italic> not determined; sclerotia and exudate absent; no soluble pigments produced; reverse champagne (4A4) (Fig. <xref ref-type="fig" rid="F4">4E</xref>). On <abbrev xmlns:xlink="http://www.w3.org/1999/xlink" xlink:title="Czapek’s agar" id="ABBRID0EW5AG" xlink:type="simple">CZ</abbrev> after 7 days: colonies were slightly raised; margins undulate; mycelium white (1A1); texture velvety; sporulation very sparse, conidia <italic>en masse</italic> not determined; sclerotia and exudate absent; no soluble pigments produced; reverse white (1A1) (Fig. <xref ref-type="fig" rid="F4">4F</xref>). On <abbrev xmlns:xlink="http://www.w3.org/1999/xlink" xlink:title="Czapek’s agar" id="ABBRID0EA6AG" xlink:type="simple">CZ</abbrev> after 14 days: colonies were slightly raised; margins undulate; mycelium white (1A1); texture velvety; sporulation moderately dense, conidia <italic>en masse</italic> grey (3B1) to olive grey (3D2); sclerotia and exudate absent; reverse grey (3B1) (Fig. <xref ref-type="fig" rid="F4">4G</xref>). On <abbrev xmlns:xlink="http://www.w3.org/1999/xlink" xlink:title="oatmeal agar" id="ABBRID0EK6AG" xlink:type="simple">OA</abbrev> after 7 days: colonies were plane; margins undulate; mycelium white (1A1) at the centre, golden blonde (4B4) at the margins; texture felty; sporulation absent to very sparse, conidia <italic>en masse</italic> not determined; sclerotia and exudate absent; no soluble pigments produced; reverse chamois (4B5) (Fig. <xref ref-type="fig" rid="F4">4H</xref>). On <abbrev xmlns:xlink="http://www.w3.org/1999/xlink" xlink:title="creatine sucrose agar" id="ABBRID0EU6AG" xlink:type="simple">CREA</abbrev> after 7 days: poor growth; acid production absent (Fig. <xref ref-type="fig" rid="F4">4I</xref>). On <abbrev xmlns:xlink="http://www.w3.org/1999/xlink" xlink:title="Potato Dextrose Agar" id="ABBRID0E36AG" xlink:type="simple">PDA</abbrev> after 7 days: colonies were umbonate; margins undulate; mycelium pale yellow (4A3); texture velvety; sporulation moderately dense, conidia <italic>en masse</italic> grey (2C1); sclerotia and exudate absent; no soluble pigments produced; reverse olive brown (4F8) at the centre, greyish yellow (3B4) at the margins (Fig. <xref ref-type="fig" rid="F4">4J</xref>). On <abbrev xmlns:xlink="http://www.w3.org/1999/xlink" xlink:title="Czapek yeast extract agar" id="ABBRID0EGABG" xlink:type="simple">CYA</abbrev> at 30 °C after 7 days: colonies were slightly umbonate, radially sulcate; margins undulate; mycelium white (1A1); texture velvety; sporulation very sparse, conidia <italic>en masse</italic> not determined sclerotia and exudate absent; no soluble pigments produced; reverse butter yellow (4A5) (Fig. <xref ref-type="fig" rid="F4">4K</xref>). On <abbrev xmlns:xlink="http://www.w3.org/1999/xlink" xlink:title="Czapek yeast extract agar" id="ABBRID0EQABG" xlink:type="simple">CYA</abbrev> at 37 °C after 7 days: colonies were slightly raised; margins filiform; mycelium yellowish white (3A2); texture floccose; sporulation very sparse, conidia <italic>en masse</italic> not determined sclerotia and exudate absent; no soluble pigments produced; reverse yellowish white (4A2) (Fig. <xref ref-type="fig" rid="F4">4L</xref>).</p><fig id="F4" position="float" orientation="portrait"><object-id xmlns:xlink="http://www.w3.org/1999/xlink" content-type="doi" xlink:type="simple">10.3897/mycokeys.126.172211.figure4</object-id><object-id xmlns:xlink="http://www.w3.org/1999/xlink" content-type="arpha" xlink:type="simple">7DD0DC31-6256-54EB-B09E-141B76EAE1BF</object-id><label>Figure 4.</label><caption><p><italic><tp:taxon-name><tp:taxon-name-part taxon-name-part-type="genus" reg="Penicillium">Penicillium</tp:taxon-name-part> <tp:taxon-name-part taxon-name-part-type="species" reg="chanthaburiense">chanthaburiense</tp:taxon-name-part></tp:taxon-name></italic> DMKU-SS6P3<sup>T</sup>. <bold>A, B, D–F, H–J.</bold> Colonies grown for 7 days at 25 °C on <abbrev xmlns:xlink="http://www.w3.org/1999/xlink" xlink:title="Czapek yeast extract agar" id="ABBRID0ERBBG" xlink:type="simple">CYA</abbrev>, <abbrev xmlns:xlink="http://www.w3.org/1999/xlink" xlink:title="malt extract agar" id="ABBRID0EVBBG" xlink:type="simple">MEA</abbrev>, <abbrev xmlns:xlink="http://www.w3.org/1999/xlink" xlink:title="Czapek yeast extract agar with 20% sucrose" id="ABBRID0EZBBG" xlink:type="simple">CY20S</abbrev>, <abbrev xmlns:xlink="http://www.w3.org/1999/xlink" xlink:title="Czapek yeast extract agar with 5% NaCl" id="ABBRID0E4BBG" xlink:type="simple">CYAS</abbrev>, <abbrev xmlns:xlink="http://www.w3.org/1999/xlink" xlink:title="Czapek’s agar" id="ABBRID0EBCBG" xlink:type="simple">CZ</abbrev>, <abbrev xmlns:xlink="http://www.w3.org/1999/xlink" xlink:title="oatmeal agar" id="ABBRID0EFCBG" xlink:type="simple">OA</abbrev>, <abbrev xmlns:xlink="http://www.w3.org/1999/xlink" xlink:title="creatine sucrose agar" id="ABBRID0EJCBG" xlink:type="simple">CREA</abbrev>, and <abbrev xmlns:xlink="http://www.w3.org/1999/xlink" xlink:title="Potato Dextrose Agar" id="ABBRID0ENCBG" xlink:type="simple">PDA</abbrev>, respectively; <bold>C, G.</bold> Colonies grown for 14 days at 25 °C on <abbrev xmlns:xlink="http://www.w3.org/1999/xlink" xlink:title="malt extract agar" id="ABBRID0ETCBG" xlink:type="simple">MEA</abbrev> and <abbrev xmlns:xlink="http://www.w3.org/1999/xlink" xlink:title="Czapek’s agar" id="ABBRID0EXCBG" xlink:type="simple">CZ</abbrev>, respectively; <bold>K, L.</bold> Colonies grown for 7 days on <abbrev xmlns:xlink="http://www.w3.org/1999/xlink" xlink:title="Czapek yeast extract agar" id="ABBRID0E4CBG" xlink:type="simple">CYA</abbrev> at 30 °C and 37 °C, respectively. For each fungus, the images in the top row show the colony morphology from the front (surface view), while the images in the bottom row depict the reverse of the colony (underside view).</p></caption><graphic xmlns:xlink="http://www.w3.org/1999/xlink" xlink:href="mycokeys-126-213-g004.jpg" position="float" orientation="portrait" xlink:type="simple" id="oo_1498070.jpg"><uri content-type="original_file" xlink:type="simple">https://binary.pensoft.net/fig/1498070</uri></graphic></fig></tp:treatment-sec><tp:treatment-sec sec-type="Micromorphology" id="SECID0EGDBG"><title>Micromorphology.</title><p>Conidiophores are monoverticillate, unbranched, smooth-walled, and hyaline, measuring 6.5–15.0 × 1.0–2.0 μm. Phialides are ampulliform, arising singly or in groups of up to six on each conidiophore, smooth-walled and hyaline, measuring 4.0–7.0 × 1.5–2.5 μm (Fig. <xref ref-type="fig" rid="F5">5A–D</xref>). Conidia are globose measuring 2.0–3.0 μm in diameter. Under scanning electron microscopy (<abbrev xmlns:xlink="http://www.w3.org/1999/xlink" xlink:title="scanning electron microscopy" id="ABBRID0EQDBG" xlink:type="simple">SEM</abbrev>), conidia appear globose and distinctly spinose (Fig. <xref ref-type="fig" rid="F5">5D, E</xref>). Sclerotia were not observed, and no sexual morph was present.</p><fig id="F5" position="float" orientation="portrait"><object-id xmlns:xlink="http://www.w3.org/1999/xlink" content-type="doi" xlink:type="simple">10.3897/mycokeys.126.172211.figure5</object-id><object-id xmlns:xlink="http://www.w3.org/1999/xlink" content-type="arpha" xlink:type="simple">2DCBE9AE-32C3-522C-A789-FCC631BA8EC1</object-id><label>Figure 5.</label><caption><p>Morphology of <italic><tp:taxon-name><tp:taxon-name-part taxon-name-part-type="genus" reg="Penicillium">Penicillium</tp:taxon-name-part> <tp:taxon-name-part taxon-name-part-type="species" reg="chanthaburiense">chanthaburiense</tp:taxon-name-part></tp:taxon-name></italic> DMKU-SS6P3<sup>T</sup>. <bold>A–C.</bold> Conidiophores are monoverticillate, unbranched, smooth, and hyaline. Phialides are ampulliform, arising singly or in groups; <bold>D, E.</bold> Conidia are globose with distinct spinose ornamentation visible under <abbrev xmlns:xlink="http://www.w3.org/1999/xlink" xlink:title="scanning electron microscopy" id="ABBRID0EREBG" xlink:type="simple">SEM</abbrev>. No sclerotia or sexual morph were observed. Scale bars: 15 µm (<bold>A–C</bold>); 5 µm (<bold>D</bold>); 2 µm (<bold>E</bold>).</p></caption><graphic xmlns:xlink="http://www.w3.org/1999/xlink" xlink:href="mycokeys-126-213-g005.jpg" position="float" orientation="portrait" xlink:type="simple" id="oo_1498071.jpg"><uri content-type="original_file" xlink:type="simple">https://binary.pensoft.net/fig/1498071</uri></graphic></fig></tp:treatment-sec><tp:treatment-sec sec-type="habitat" id="SECID0EAFBG"><title>Habitat and distribution.</title><p>Mangrove sediment; only known from Chanthaburi Province, Thailand.</p></tp:treatment-sec><tp:treatment-sec sec-type="notes" id="SECID0EFFBG"><title>Notes.</title><p><italic><tp:taxon-name><tp:taxon-name-part taxon-name-part-type="genus" reg="Penicillium">Penicillium</tp:taxon-name-part> <tp:taxon-name-part taxon-name-part-type="species" reg="chanthaburiense">chanthaburiense</tp:taxon-name-part></tp:taxon-name></italic> is assigned to section <tp:taxon-name><tp:taxon-name-part taxon-name-part-type="genus" reg="Penicillium"/><tp:taxon-name-part taxon-name-part-type="section" reg="Exilicaulis">Exilicaulis</tp:taxon-name-part></tp:taxon-name>, series <italic><tp:taxon-name><tp:taxon-name-part taxon-name-part-type="genus" reg="Penicillium"/><tp:taxon-name-part taxon-name-part-type="series" reg="Erubescentia">Erubescentia</tp:taxon-name-part></tp:taxon-name></italic>. In the phylogenetic tree (Fig. <xref ref-type="fig" rid="F2">2</xref>), <italic><tp:taxon-name><tp:taxon-name-part taxon-name-part-type="genus" reg="Penicillium">P.</tp:taxon-name-part> <tp:taxon-name-part taxon-name-part-type="species" reg="chanthaburiense">chanthaburiense</tp:taxon-name-part></tp:taxon-name></italic> forms a well-supported sister clade to <italic><tp:taxon-name><tp:taxon-name-part taxon-name-part-type="genus" reg="Penicillium">P.</tp:taxon-name-part> <tp:taxon-name-part taxon-name-part-type="species" reg="dimorphosporum">dimorphosporum</tp:taxon-name-part></tp:taxon-name></italic> (Swart, 1970). Despite their genetic proximity, the two species exhibit distinct morphological differences, particularly in colony characteristics. A key microscopic difference is the dimorphic conidia observed in <italic><tp:taxon-name><tp:taxon-name-part taxon-name-part-type="genus" reg="Penicillium">P.</tp:taxon-name-part> <tp:taxon-name-part taxon-name-part-type="species" reg="dimorphosporum">dimorphosporum</tp:taxon-name-part></tp:taxon-name></italic>, while <italic><tp:taxon-name><tp:taxon-name-part taxon-name-part-type="genus" reg="Penicillium">P.</tp:taxon-name-part> <tp:taxon-name-part taxon-name-part-type="species" reg="chanthaburiense">chanthaburiense</tp:taxon-name-part></tp:taxon-name></italic> consistently produced monomorphic conidia. On Czapek agar (<abbrev xmlns:xlink="http://www.w3.org/1999/xlink" xlink:title="Czapek’s agar" id="ABBRID0EZHBG" xlink:type="simple">CZ</abbrev>) after 14 days of incubation, <italic><tp:taxon-name><tp:taxon-name-part taxon-name-part-type="genus" reg="Penicillium">P.</tp:taxon-name-part> <tp:taxon-name-part taxon-name-part-type="species" reg="dimorphosporum">dimorphosporum</tp:taxon-name-part></tp:taxon-name></italic> showed slower growth, reaching approximately 20 mm in diameter, whereas <italic><tp:taxon-name><tp:taxon-name-part taxon-name-part-type="genus" reg="Penicillium">P.</tp:taxon-name-part> <tp:taxon-name-part taxon-name-part-type="species" reg="chanthaburiense">chanthaburiense</tp:taxon-name-part></tp:taxon-name></italic> attained 24–28 mm. The colony of <italic><tp:taxon-name><tp:taxon-name-part taxon-name-part-type="genus" reg="Penicillium">P.</tp:taxon-name-part> <tp:taxon-name-part taxon-name-part-type="species" reg="dimorphosporum">dimorphosporum</tp:taxon-name-part></tp:taxon-name></italic> developed from white to pale greyish green, with a deep reddish-brown centre and white margin. In contrast, <italic><tp:taxon-name><tp:taxon-name-part taxon-name-part-type="genus" reg="Penicillium">P.</tp:taxon-name-part> <tp:taxon-name-part taxon-name-part-type="species" reg="chanthaburiense">chanthaburiense</tp:taxon-name-part></tp:taxon-name></italic> displayed grey (3B1) to olive grey (3D2) mycelium at the centre with white (1A1) margins. Notably, <italic><tp:taxon-name><tp:taxon-name-part taxon-name-part-type="genus" reg="Penicillium">P.</tp:taxon-name-part> <tp:taxon-name-part taxon-name-part-type="species" reg="dimorphosporum">dimorphosporum</tp:taxon-name-part></tp:taxon-name></italic> produced abundant pale pink exudate that intensified to deep red and secreted a deep reddish brown soluble pigment—features absent in <italic><tp:taxon-name><tp:taxon-name-part taxon-name-part-type="genus" reg="Penicillium">P.</tp:taxon-name-part> <tp:taxon-name-part taxon-name-part-type="species" reg="chanthaburiense">chanthaburiense</tp:taxon-name-part></tp:taxon-name></italic>. The reverse colony colour also differed, being reddish brown in <italic><tp:taxon-name><tp:taxon-name-part taxon-name-part-type="genus" reg="Penicillium">P.</tp:taxon-name-part> <tp:taxon-name-part taxon-name-part-type="species" reg="dimorphosporum">dimorphosporum</tp:taxon-name-part></tp:taxon-name></italic> and grey (3B1) in <italic><tp:taxon-name><tp:taxon-name-part taxon-name-part-type="genus" reg="Penicillium">P.</tp:taxon-name-part> <tp:taxon-name-part taxon-name-part-type="species" reg="chanthaburiense">chanthaburiense</tp:taxon-name-part></tp:taxon-name></italic>. On malt extract agar (<abbrev xmlns:xlink="http://www.w3.org/1999/xlink" xlink:title="malt extract agar" id="ABBRID0EVKBG" xlink:type="simple">MEA</abbrev>), <italic><tp:taxon-name><tp:taxon-name-part taxon-name-part-type="genus" reg="Penicillium">P.</tp:taxon-name-part> <tp:taxon-name-part taxon-name-part-type="species" reg="dimorphosporum">dimorphosporum</tp:taxon-name-part></tp:taxon-name></italic> exhibited colony development similar to that on <abbrev xmlns:xlink="http://www.w3.org/1999/xlink" xlink:title="Czapek’s agar" id="ABBRID0EELBG" xlink:type="simple">CZ</abbrev>, including yellow-brown reverse coloration and exudate ranging from amber to pale pink. In contrast, <italic><tp:taxon-name><tp:taxon-name-part taxon-name-part-type="genus" reg="Penicillium">P.</tp:taxon-name-part> <tp:taxon-name-part taxon-name-part-type="species" reg="chanthaburiense">chanthaburiense</tp:taxon-name-part></tp:taxon-name></italic> formed greyish white (1B1) mycelium, with hyaline to occasionally pale red (12A5) exudate, and a reverse colouration of centrally yellowish brown (5F8) surrounded by light yellow (4A5) at the margins. These morphological distinctions, together with phylogenetic evidence, support the recognition of <italic><tp:taxon-name><tp:taxon-name-part taxon-name-part-type="genus" reg="Penicillium">P.</tp:taxon-name-part> <tp:taxon-name-part taxon-name-part-type="species" reg="chanthaburiense">chanthaburiense</tp:taxon-name-part></tp:taxon-name></italic> as a novel species within series <italic><tp:taxon-name><tp:taxon-name-part taxon-name-part-type="genus" reg="Penicillium"/><tp:taxon-name-part taxon-name-part-type="series" reg="Erubescentia">Erubescentia</tp:taxon-name-part></tp:taxon-name></italic>. <italic><tp:taxon-name><tp:taxon-name-part taxon-name-part-type="genus" reg="Penicillium">P.</tp:taxon-name-part> <tp:taxon-name-part taxon-name-part-type="species" reg="chanthaburiense">chanthaburiense</tp:taxon-name-part></tp:taxon-name></italic> showed the closest similarity to <italic><tp:taxon-name><tp:taxon-name-part taxon-name-part-type="genus" reg="Penicillium">P.</tp:taxon-name-part> <tp:taxon-name-part taxon-name-part-type="species" reg="dimorphosporum">dimorphosporum</tp:taxon-name-part></tp:taxon-name></italic> NRRL 52071, differing by 11 nucleotide substitutions (2.1%) in <abbrev xmlns:xlink="http://www.w3.org/1999/xlink" xlink:title="internal transcribed spacer" id="ABBRID0E5MBG" xlink:type="simple">ITS</abbrev>, 9 substitutions (2.1%) in <italic><abbrev xmlns:xlink="http://www.w3.org/1999/xlink" xlink:title="β-tubulin" id="ABBRID0EDNBG" xlink:type="simple">TUB</abbrev></italic>, 28 substitutions (4.0%) in <italic><abbrev xmlns:xlink="http://www.w3.org/1999/xlink" xlink:title="calmodulin" id="ABBRID0EINBG" xlink:type="simple">CaM</abbrev></italic>, and 9 substitutions (1.0%) in <italic><abbrev xmlns:xlink="http://www.w3.org/1999/xlink" xlink:title="RNA polymerase II second largest subunit" id="ABBRID0ENNBG" xlink:type="simple">RPB2</abbrev></italic>.</p></tp:treatment-sec><tp:treatment-sec><!--Section generated to contain objects referenced in tp:taxon-treatment.--><fig id="F2" position="float" orientation="portrait"><object-id xmlns:xlink="http://www.w3.org/1999/xlink" content-type="doi" xlink:type="simple">10.3897/mycokeys.126.172211.figure2</object-id><object-id xmlns:xlink="http://www.w3.org/1999/xlink" content-type="arpha" xlink:type="simple">E77B9859-7BAB-52F1-91B8-066F4268C215</object-id><label>Figure 2.</label><caption><p>Maximum likelihood (ML) phylogenetic tree of <tp:taxon-name><tp:taxon-name-part taxon-name-part-type="genus" reg="Penicillium">Penicillium</tp:taxon-name-part></tp:taxon-name> species in section <tp:taxon-name><tp:taxon-name-part taxon-name-part-type="genus" reg="Penicillium"/><tp:taxon-name-part taxon-name-part-type="section" reg="Exilicaulis">Exilicaulis</tp:taxon-name-part></tp:taxon-name>, based on a concatenated dataset of <abbrev xmlns:xlink="http://www.w3.org/1999/xlink" xlink:title="internal transcribed spacer" id="ABBRID0EFJAG" xlink:type="simple">ITS</abbrev>, <italic><abbrev xmlns:xlink="http://www.w3.org/1999/xlink" xlink:title="β-tubulin" id="ABBRID0EKJAG" xlink:type="simple">TUB</abbrev></italic>, <italic><abbrev xmlns:xlink="http://www.w3.org/1999/xlink" xlink:title="calmodulin" id="ABBRID0EPJAG" xlink:type="simple">CaM</abbrev></italic>, and <italic><abbrev xmlns:xlink="http://www.w3.org/1999/xlink" xlink:title="RNA polymerase II second largest subunit" id="ABBRID0EUJAG" xlink:type="simple">RPB2</abbrev></italic> sequences. The tree illustrates the phylogenetic positions of the newly described species relative to closely related taxa. Bootstrap support values ≥ 70% are indicated at the nodes. Strain numbers follow species names, with GenBank accession numbers for <abbrev xmlns:xlink="http://www.w3.org/1999/xlink" xlink:title="internal transcribed spacer" id="ABBRID0EYJAG" xlink:type="simple">ITS</abbrev>, <italic><abbrev xmlns:xlink="http://www.w3.org/1999/xlink" xlink:title="β-tubulin" id="ABBRID0E4JAG" xlink:type="simple">TUB</abbrev></italic>, <italic><abbrev xmlns:xlink="http://www.w3.org/1999/xlink" xlink:title="calmodulin" id="ABBRID0ECKAG" xlink:type="simple">CaM</abbrev></italic>, and <italic><abbrev xmlns:xlink="http://www.w3.org/1999/xlink" xlink:title="RNA polymerase II second largest subunit" id="ABBRID0EHKAG" xlink:type="simple">RPB2</abbrev></italic> provided in parentheses. <italic><tp:taxon-name><tp:taxon-name-part taxon-name-part-type="genus" reg="Penicillium">Penicillium</tp:taxon-name-part> <tp:taxon-name-part taxon-name-part-type="species" reg="anatolicum">anatolicum</tp:taxon-name-part></tp:taxon-name></italic> CBS 479.66 was used as the outgroup. Scale bar: patristic distance of 0.050.</p></caption><graphic xmlns:xlink="http://www.w3.org/1999/xlink" xlink:href="mycokeys-126-213-g002.jpg" position="float" orientation="portrait" xlink:type="simple" id="oo_1498068.jpg"><uri content-type="original_file" xlink:type="simple">https://binary.pensoft.net/fig/1498068</uri></graphic></fig></tp:treatment-sec></tp:taxon-treatment>
