# Supplementary material for: ﻿Two new species of Penicillium (Eurotiales, Aspergillaceae) and the first record of P. danzhouense from mangrove sediment in Thailand, with notes on antibacterial activity
Source: MycoKeys. 2025 Dec 22;126:213–38. doi: 10.3897/mycokeys.126.172211 (PMC12750103; doi:10.3897/mycokeys.126.172211)
Supplement: XML Treatment for Penicillium danzhouense [file mycokeys.126.172211-treatment2.xml]

<!DOCTYPE tp:taxon-treatment
  PUBLIC "-//TaxonX//DTD Taxonomic Treatment Publishing DTD v0 20100105//EN" "tax-treatment-NSO.dtd">
<tp:taxon-treatment xmlns:tp="http://www.plazi.org/taxpub"><tp:treatment-meta><kwd-group><label>Taxon classification</label><kwd>
                <named-content content-type="kingdom">Fungi</named-content>
              </kwd><kwd>
                <named-content content-type="order">Eurotiales</named-content>
              </kwd><kwd>
                <named-content content-type="family">Aspergillaceae</named-content>
              </kwd></kwd-group><mixed-citation publication-type="journal"><person-group><name><surname>Supapongsri</surname><given-names>Vassana</given-names></name><name><surname>Sahathippayakul</surname><given-names>Ananya</given-names></name><name><surname>Sirisarn</surname><given-names>Wanchat</given-names></name><name><surname>Chand</surname><given-names>Mohit</given-names></name><name><surname>Chou</surname><given-names>Jui-Yu</given-names></name><name><surname>Lueangjaroenkit</surname><given-names>Piyangkun</given-names></name></person-group><article-title>﻿Two new species of <italic><tp:taxon-name><tp:taxon-name-part taxon-name-part-type="genus" reg="Penicillium">Penicillium</tp:taxon-name-part></tp:taxon-name></italic> (<tp:taxon-name><tp:taxon-name-part taxon-name-part-type="order">Eurotiales</tp:taxon-name-part></tp:taxon-name>, <tp:taxon-name><tp:taxon-name-part taxon-name-part-type="family">Aspergillaceae</tp:taxon-name-part></tp:taxon-name>) and the first record of <italic><tp:taxon-name><tp:taxon-name-part taxon-name-part-type="genus" reg="Penicillium">P.</tp:taxon-name-part> <tp:taxon-name-part taxon-name-part-type="species" reg="danzhouense">danzhouense</tp:taxon-name-part></tp:taxon-name></italic> from mangrove sediment in Thailand, with notes on antibacterial activity</article-title><source>MycoKeys</source><day>22</day><month>12</month><year>2025</year><volume>126</volume><fpage>213</fpage><lpage>238</lpage><pub-id pub-id-type="doi">10.3897/mycokeys.126.172211</pub-id></mixed-citation></tp:treatment-meta><tp:nomenclature><label>﻿</label><tp:taxon-name><object-id xmlns:xlink="http://www.w3.org/1999/xlink" content-type="arpha" xlink:type="simple">E540C371-BC8A-59CE-9868-E16C9CCA779A</object-id>
              <tp:taxon-name-part taxon-name-part-type="genus" reg="Penicillium">Penicillium</tp:taxon-name-part>
              <tp:taxon-name-part taxon-name-part-type="species" reg="danzhouense">danzhouense</tp:taxon-name-part>
            </tp:taxon-name><tp:taxon-authority>C. Liu, Z.Q. Zeng &amp; W.Y. Zhuang, 2023</tp:taxon-authority></tp:nomenclature><tp:treatment-sec sec-type="remarks" id="SECID0EVOBG"><title>Remark.</title><p>In: subgenus <tp:taxon-name><tp:taxon-name-part taxon-name-part-type="genus" reg="Penicillium"/><tp:taxon-name-part taxon-name-part-type="subgenus" reg="Aspergilloides">Aspergilloides</tp:taxon-name-part></tp:taxon-name>, section <tp:taxon-name><tp:taxon-name-part taxon-name-part-type="genus" reg="Penicillium"/><tp:taxon-name-part taxon-name-part-type="section" reg="Exilicaulis">Exilicaulis</tp:taxon-name-part></tp:taxon-name> series <italic><tp:taxon-name><tp:taxon-name-part taxon-name-part-type="genus" reg="Penicillium"/><tp:taxon-name-part taxon-name-part-type="series" reg="Erubescentia">Erubescentia</tp:taxon-name-part></tp:taxon-name></italic>.</p></tp:treatment-sec><tp:treatment-sec sec-type="Colony diam" id="SECID0EXPBG"><title>Colony diam.</title><p>(in mm) 7 days, 25 °C: <abbrev xmlns:xlink="http://www.w3.org/1999/xlink" xlink:title="Czapek yeast extract agar" id="ABBRID0E4PBG" xlink:type="simple">CYA</abbrev> 18-19, <abbrev xmlns:xlink="http://www.w3.org/1999/xlink" xlink:title="malt extract agar" id="ABBRID0EBQBG" xlink:type="simple">MEA</abbrev> 20-23, <abbrev xmlns:xlink="http://www.w3.org/1999/xlink" xlink:title="Czapek yeast extract agar with 20% sucrose" id="ABBRID0EFQBG" xlink:type="simple">CY20S</abbrev> 15-17, <abbrev xmlns:xlink="http://www.w3.org/1999/xlink" xlink:title="Czapek yeast extract agar with 5% NaCl" id="ABBRID0EJQBG" xlink:type="simple">CYAS</abbrev> 8-10, <abbrev xmlns:xlink="http://www.w3.org/1999/xlink" xlink:title="Czapek’s agar" id="ABBRID0ENQBG" xlink:type="simple">CZ</abbrev> 15-16, <abbrev xmlns:xlink="http://www.w3.org/1999/xlink" xlink:title="oatmeal agar" id="ABBRID0ERQBG" xlink:type="simple">OA</abbrev> 19-20, <abbrev xmlns:xlink="http://www.w3.org/1999/xlink" xlink:title="creatine sucrose agar" id="ABBRID0EVQBG" xlink:type="simple">CREA</abbrev> 16-17 and <abbrev xmlns:xlink="http://www.w3.org/1999/xlink" xlink:title="Potato Dextrose Agar" id="ABBRID0EZQBG" xlink:type="simple">PDA</abbrev> 18-19. 7 days, 30 °C: <abbrev xmlns:xlink="http://www.w3.org/1999/xlink" xlink:title="Czapek yeast extract agar" id="ABBRID0E4QBG" xlink:type="simple">CYA</abbrev> 17-20. 7 days, 37 °C: <abbrev xmlns:xlink="http://www.w3.org/1999/xlink" xlink:title="Czapek yeast extract agar" id="ABBRID0EBRBG" xlink:type="simple">CYA</abbrev> 10-12.</p></tp:treatment-sec><tp:treatment-sec sec-type="description" id="SECID0EFRBG"><title>Culture characteristics.</title><p>On <abbrev xmlns:xlink="http://www.w3.org/1999/xlink" xlink:title="Czapek yeast extract agar" id="ABBRID0ELRBG" xlink:type="simple">CYA</abbrev> at 25 °C after 7 days, colonies were slightly raised with undulate margins; mycelium white (1A1), velvety in texture; sporulation very sparse, conidia <italic>en masse</italic> not determined sclerotia absent; exudate hyaline; no soluble pigments produced; reverse pale yellow (4A3) (Fig. <xref ref-type="fig" rid="F6">6A</xref>). On <abbrev xmlns:xlink="http://www.w3.org/1999/xlink" xlink:title="malt extract agar" id="ABBRID0EVRBG" xlink:type="simple">MEA</abbrev> after 7 days, colonies were crateriform with undulate margins; mycelium white (1A1), texture velvety; sporulation moderately dense, conidia <italic>en masse</italic> greyish white (2B1); sclerotia absent; exudate hyaline; no soluble pigments produced; reverse champagne (4A4) (Fig. <xref ref-type="fig" rid="F6">6B</xref>). On <abbrev xmlns:xlink="http://www.w3.org/1999/xlink" xlink:title="Czapek yeast extract agar with 20% sucrose" id="ABBRID0E6RBG" xlink:type="simple">CY20S</abbrev> after 7 days, colonies were crateriform with undulate margins; mycelium white (1A1), velvety; sporulation very sparse, conidia <italic>en masse</italic> not determined; sclerotia absent; exudate hyaline; no soluble pigments produced; reverse champagne (4A4) (Fig. <xref ref-type="fig" rid="F6">6C</xref>). On <abbrev xmlns:xlink="http://www.w3.org/1999/xlink" xlink:title="Czapek yeast extract agar with 5% NaCl" id="ABBRID0EJSBG" xlink:type="simple">CYAS</abbrev> after 7 days, colonies were slightly raised with undulate margins; mycelium white (1A1), velvety; sporulation very sparse, conidia <italic>en masse</italic> not determined; sclerotia and exudate absent; no soluble pigments produced; reverse pale yellow (4A3) (Fig. <xref ref-type="fig" rid="F6">6D</xref>). On <abbrev xmlns:xlink="http://www.w3.org/1999/xlink" xlink:title="Czapek’s agar" id="ABBRID0ETSBG" xlink:type="simple">CZ</abbrev> after 7 days, colonies were crateriform with undulate margins; mycelium white (1A1), velvety; sporulation very sparse, conidia <italic>en masse</italic> not determined; sclerotia and exudate absent; no soluble pigments produced; reverse yellowish white (4A2) (Fig. <xref ref-type="fig" rid="F6">6E</xref>). On <abbrev xmlns:xlink="http://www.w3.org/1999/xlink" xlink:title="oatmeal agar" id="ABBRID0E4SBG" xlink:type="simple">OA</abbrev> after 7 days, colonies were plain with undulate margins; mycelium white (1A1), felty; sporulation absent to very sparse, conidia <italic>en masse</italic> not determined; sclerotia and exudate absent; no soluble pigments produced; reverse white (1A1) (Fig. <xref ref-type="fig" rid="F6">6F</xref>). On <abbrev xmlns:xlink="http://www.w3.org/1999/xlink" xlink:title="creatine sucrose agar" id="ABBRID0EHTBG" xlink:type="simple">CREA</abbrev> after 7 days, colonies were slightly raised with undulate margins; mycelium white (1A1), velvety; sclerotia and exudate absent; no soluble pigments produced; acid production absent; base production present (Fig. <xref ref-type="fig" rid="F6">6G</xref>). On <abbrev xmlns:xlink="http://www.w3.org/1999/xlink" xlink:title="Potato Dextrose Agar" id="ABBRID0EPTBG" xlink:type="simple">PDA</abbrev> after 7 days, colonies were slightly raised with undulate margins; mycelium white (1A1), velvety; sporulation moderately dense, conidia <italic>en masse</italic> greyish white (2B1); sclerotia absent; exudate hyaline; no soluble pigments produced; reverse yellowish white (2A2) (Fig. <xref ref-type="fig" rid="F6">6H</xref>). On <abbrev xmlns:xlink="http://www.w3.org/1999/xlink" xlink:title="Czapek yeast extract agar" id="ABBRID0EZTBG" xlink:type="simple">CYA</abbrev> at 30 °C after 7 days, colonies were slightly raised, radially sulcate with undulate margins; mycelium white (1A1), velvety; sporulation very sparse, conidia <italic>en masse</italic> not determined; sclerotia and exudate absent; no soluble pigments produced; reverse pale yellow (4A3) (Fig. <xref ref-type="fig" rid="F6">6I</xref>). On <abbrev xmlns:xlink="http://www.w3.org/1999/xlink" xlink:title="Czapek yeast extract agar" id="ABBRID0EDUBG" xlink:type="simple">CYA</abbrev> at 37 °C after 7 days, colonies were umbonate with undulate margins; mycelium white (1A1), velvety; sporulation absent to very sparse, conidia <italic>en masse</italic> not determined; sclerotia and exudate absent; no soluble pigments produced; reverse champagne (4A4) (Fig. <xref ref-type="fig" rid="F6">6J</xref>).</p><fig id="F6" position="float" orientation="portrait"><object-id xmlns:xlink="http://www.w3.org/1999/xlink" content-type="doi" xlink:type="simple">10.3897/mycokeys.126.172211.figure6</object-id><object-id xmlns:xlink="http://www.w3.org/1999/xlink" content-type="arpha" xlink:type="simple">4FAF2483-EFBF-5839-A65B-B6B9D6A8DAA3</object-id><label>Figure 6.</label><caption><p><italic><tp:taxon-name><tp:taxon-name-part taxon-name-part-type="genus" reg="Penicillium">Penicillium</tp:taxon-name-part> <tp:taxon-name-part taxon-name-part-type="species" reg="danzhouense">danzhouense</tp:taxon-name-part></tp:taxon-name></italic> DMKU-SS7M2. <bold>A–H.</bold> Colonies grown for 7 days at 25 °C on <abbrev xmlns:xlink="http://www.w3.org/1999/xlink" xlink:title="Czapek yeast extract agar" id="ABBRID0ECVBG" xlink:type="simple">CYA</abbrev>, <abbrev xmlns:xlink="http://www.w3.org/1999/xlink" xlink:title="malt extract agar" id="ABBRID0EGVBG" xlink:type="simple">MEA</abbrev>, <abbrev xmlns:xlink="http://www.w3.org/1999/xlink" xlink:title="Czapek yeast extract agar with 20% sucrose" id="ABBRID0EKVBG" xlink:type="simple">CY20S</abbrev>, <abbrev xmlns:xlink="http://www.w3.org/1999/xlink" xlink:title="Czapek yeast extract agar with 5% NaCl" id="ABBRID0EOVBG" xlink:type="simple">CYAS</abbrev>, <abbrev xmlns:xlink="http://www.w3.org/1999/xlink" xlink:title="Czapek’s agar" id="ABBRID0ESVBG" xlink:type="simple">CZ</abbrev>, <abbrev xmlns:xlink="http://www.w3.org/1999/xlink" xlink:title="oatmeal agar" id="ABBRID0EWVBG" xlink:type="simple">OA</abbrev>, <abbrev xmlns:xlink="http://www.w3.org/1999/xlink" xlink:title="creatine sucrose agar" id="ABBRID0E1VBG" xlink:type="simple">CREA</abbrev>, and <abbrev xmlns:xlink="http://www.w3.org/1999/xlink" xlink:title="Potato Dextrose Agar" id="ABBRID0E5VBG" xlink:type="simple">PDA</abbrev>, respectively; <bold>I, J.</bold> Colonies grown for 7 days on <abbrev xmlns:xlink="http://www.w3.org/1999/xlink" xlink:title="Czapek yeast extract agar" id="ABBRID0EEWBG" xlink:type="simple">CYA</abbrev> at 30 °C and 37 °C, respectively.</p></caption><graphic xmlns:xlink="http://www.w3.org/1999/xlink" xlink:href="mycokeys-126-213-g006.jpg" position="float" orientation="portrait" xlink:type="simple" id="oo_1498072.jpg"><uri content-type="original_file" xlink:type="simple">https://binary.pensoft.net/fig/1498072</uri></graphic></fig></tp:treatment-sec><tp:treatment-sec sec-type="Micromorphology" id="SECID0ENWBG"><title>Micromorphology.</title><p>Conidiophores monoverticillate, unbranched, smooth-walled, hyaline, measuring 7.0–24.0 × 1.0–2.0 µm (Fig. <xref ref-type="fig" rid="F7">7A, B</xref>). Phialides ampulliform, occurring singly or in groups of up to seven per conidiophore, smooth-walled, hyaline, measuring 5.0–10.5 × 1.5–3.0 µm (Fig. <xref ref-type="fig" rid="F7">7C</xref>). Conidia globose measuring 2.0–3.0 µm. Under scanning electron microscopy (<abbrev xmlns:xlink="http://www.w3.org/1999/xlink" xlink:title="scanning electron microscopy" id="ABBRID0E2WBG" xlink:type="simple">SEM</abbrev>), conidia appear globose and distinctly rugose (Fig. <xref ref-type="fig" rid="F7">7D</xref>). Sclerotia not observed. Sexual morph absent.</p><fig id="F7" position="float" orientation="portrait"><object-id xmlns:xlink="http://www.w3.org/1999/xlink" content-type="doi" xlink:type="simple">10.3897/mycokeys.126.172211.figure7</object-id><object-id xmlns:xlink="http://www.w3.org/1999/xlink" content-type="arpha" xlink:type="simple">433A4CBD-D0A6-5572-8FA4-36A00DC98A08</object-id><label>Figure 7.</label><caption><p>Morphological features of <italic><tp:taxon-name><tp:taxon-name-part taxon-name-part-type="genus" reg="Penicillium">Penicillium</tp:taxon-name-part> <tp:taxon-name-part taxon-name-part-type="species" reg="danzhouense">danzhouense</tp:taxon-name-part></tp:taxon-name></italic> DMKU-SS7M2. <bold>A, B.</bold> Conidiophores are monoverticillate, unbranched, smooth-walled, and hyaline; <bold>C.</bold> Phialides are ampulliform, occurring singly or in groups of up to seven per conidiophore, smooth-walled, and hyaline; <bold>D.</bold> Conidia are globose with distinctly rugose surfaces as shown by <abbrev xmlns:xlink="http://www.w3.org/1999/xlink" xlink:title="scanning electron microscopy" id="ABBRID0E3XBG" xlink:type="simple">SEM</abbrev>. Scale bars: 20 µm (<bold>A</bold>); 15 µm (<bold>B</bold>); 5 µm (<bold>C</bold>); 2 µm (<bold>D</bold>).</p></caption><graphic xmlns:xlink="http://www.w3.org/1999/xlink" xlink:href="mycokeys-126-213-g007.jpg" position="float" orientation="portrait" xlink:type="simple" id="oo_1498073.jpg"><uri content-type="original_file" xlink:type="simple">https://binary.pensoft.net/fig/1498073</uri></graphic></fig></tp:treatment-sec><tp:treatment-sec sec-type="habitat" id="SECID0ENYBG"><title>Habitat and distribution.</title><p>Tidal flat sediment in Hainan Province, China in 2020 and Mangrove sediment in Chanthaburi Province, Thailand in 2023.</p></tp:treatment-sec><tp:treatment-sec sec-type="notes" id="SECID0ESYBG"><title>Note.</title><p><italic><tp:taxon-name><tp:taxon-name-part taxon-name-part-type="genus" reg="Penicillium">Penicillium</tp:taxon-name-part> <tp:taxon-name-part taxon-name-part-type="species" reg="danzhouense">danzhouense</tp:taxon-name-part></tp:taxon-name></italic> was isolated from Thailand and represents the first record of this species in the country, and only the second report worldwide. Phylogenetic analysis based on a multilocus dataset placed our isolates within the same clade as <italic><tp:taxon-name><tp:taxon-name-part taxon-name-part-type="genus" reg="Penicillium">P.</tp:taxon-name-part> <tp:taxon-name-part taxon-name-part-type="species" reg="danzhouense">danzhouense</tp:taxon-name-part></tp:taxon-name></italic> CGMCC 3.25204, the ex-type strain (Fig. <xref ref-type="fig" rid="F2">2</xref>), with strong statistical support. The morphological characteristics of our isolates closely correspond to the description of <italic><tp:taxon-name><tp:taxon-name-part taxon-name-part-type="genus" reg="Penicillium">P.</tp:taxon-name-part> <tp:taxon-name-part taxon-name-part-type="species" reg="danzhouense">danzhouense</tp:taxon-name-part></tp:taxon-name></italic> by <xref ref-type="bibr" rid="B22">Liu et al. (2023)</xref>, particularly in conidial size (2–3 μm), colony colours on <abbrev xmlns:xlink="http://www.w3.org/1999/xlink" xlink:title="Czapek yeast extract agar" id="ABBRID0EB1BG" xlink:type="simple">CYA</abbrev>, <abbrev xmlns:xlink="http://www.w3.org/1999/xlink" xlink:title="malt extract agar" id="ABBRID0EF1BG" xlink:type="simple">MEA</abbrev> and <abbrev xmlns:xlink="http://www.w3.org/1999/xlink" xlink:title="Potato Dextrose Agar" id="ABBRID0EJ1BG" xlink:type="simple">PDA</abbrev> (white), reverse colony colours (light yellow), and colony diameter on <abbrev xmlns:xlink="http://www.w3.org/1999/xlink" xlink:title="Potato Dextrose Agar" id="ABBRID0EN1BG" xlink:type="simple">PDA</abbrev>, all of which fall within the known range of the species. The environmental conditions of the sampling sites were also comparable, as the species was previously reported from tidal flat sediment in China and is here isolated from mangrove sediment in Thailand.</p><p>However, minor morphological deviations were observed when compared with the holotype. The conidiophores of our isolates tend to be shorter (7–24 μm vs. 12–40 μm in the holotype), whereas the phialides are slightly larger (5–10.5 μm vs. 4.6–8.7 μm). The number of phialides per conidiophore also varied slightly (1–7 in our isolates vs. 2–5 in the holotype). Growth characteristics on different media additionally showed subtle differences: colonies on <abbrev xmlns:xlink="http://www.w3.org/1999/xlink" xlink:title="Czapek yeast extract agar" id="ABBRID0ET1BG" xlink:type="simple">CYA</abbrev> grew more slowly than the holotype (18–19 mm vs. 21–24 mm), whereas growth on <abbrev xmlns:xlink="http://www.w3.org/1999/xlink" xlink:title="malt extract agar" id="ABBRID0EX1BG" xlink:type="simple">MEA</abbrev> (20–23 mm vs. 14–17 mm) and on <abbrev xmlns:xlink="http://www.w3.org/1999/xlink" xlink:title="Czapek yeast extract agar" id="ABBRID0E21BG" xlink:type="simple">CYA</abbrev> at 37 °C (10–12 mm vs. 6–7 mm) was comparatively faster. Overall, the congruence of phylogenetic evidence and morphological similarity, with only minor intraspecific variations, supports the identification of these isolates as <italic><tp:taxon-name><tp:taxon-name-part taxon-name-part-type="genus" reg="Penicillium">Penicillium</tp:taxon-name-part> <tp:taxon-name-part taxon-name-part-type="species" reg="danzhouense">danzhouense</tp:taxon-name-part></tp:taxon-name></italic>.</p></tp:treatment-sec><tp:treatment-sec><!--Section generated to contain objects referenced in tp:taxon-treatment.--><fig id="F2" position="float" orientation="portrait"><object-id xmlns:xlink="http://www.w3.org/1999/xlink" content-type="doi" xlink:type="simple">10.3897/mycokeys.126.172211.figure2</object-id><object-id xmlns:xlink="http://www.w3.org/1999/xlink" content-type="arpha" xlink:type="simple">E77B9859-7BAB-52F1-91B8-066F4268C215</object-id><label>Figure 2.</label><caption><p>Maximum likelihood (ML) phylogenetic tree of <tp:taxon-name><tp:taxon-name-part taxon-name-part-type="genus" reg="Penicillium">Penicillium</tp:taxon-name-part></tp:taxon-name> species in section <tp:taxon-name><tp:taxon-name-part taxon-name-part-type="genus" reg="Penicillium"/><tp:taxon-name-part taxon-name-part-type="section" reg="Exilicaulis">Exilicaulis</tp:taxon-name-part></tp:taxon-name>, based on a concatenated dataset of <abbrev xmlns:xlink="http://www.w3.org/1999/xlink" xlink:title="internal transcribed spacer" id="ABBRID0EFJAG" xlink:type="simple">ITS</abbrev>, <italic><abbrev xmlns:xlink="http://www.w3.org/1999/xlink" xlink:title="β-tubulin" id="ABBRID0EKJAG" xlink:type="simple">TUB</abbrev></italic>, <italic><abbrev xmlns:xlink="http://www.w3.org/1999/xlink" xlink:title="calmodulin" id="ABBRID0EPJAG" xlink:type="simple">CaM</abbrev></italic>, and <italic><abbrev xmlns:xlink="http://www.w3.org/1999/xlink" xlink:title="RNA polymerase II second largest subunit" id="ABBRID0EUJAG" xlink:type="simple">RPB2</abbrev></italic> sequences. The tree illustrates the phylogenetic positions of the newly described species relative to closely related taxa. Bootstrap support values ≥ 70% are indicated at the nodes. Strain numbers follow species names, with GenBank accession numbers for <abbrev xmlns:xlink="http://www.w3.org/1999/xlink" xlink:title="internal transcribed spacer" id="ABBRID0EYJAG" xlink:type="simple">ITS</abbrev>, <italic><abbrev xmlns:xlink="http://www.w3.org/1999/xlink" xlink:title="β-tubulin" id="ABBRID0E4JAG" xlink:type="simple">TUB</abbrev></italic>, <italic><abbrev xmlns:xlink="http://www.w3.org/1999/xlink" xlink:title="calmodulin" id="ABBRID0ECKAG" xlink:type="simple">CaM</abbrev></italic>, and <italic><abbrev xmlns:xlink="http://www.w3.org/1999/xlink" xlink:title="RNA polymerase II second largest subunit" id="ABBRID0EHKAG" xlink:type="simple">RPB2</abbrev></italic> provided in parentheses. <italic><tp:taxon-name><tp:taxon-name-part taxon-name-part-type="genus" reg="Penicillium">Penicillium</tp:taxon-name-part> <tp:taxon-name-part taxon-name-part-type="species" reg="anatolicum">anatolicum</tp:taxon-name-part></tp:taxon-name></italic> CBS 479.66 was used as the outgroup. Scale bar: patristic distance of 0.050.</p></caption><graphic xmlns:xlink="http://www.w3.org/1999/xlink" xlink:href="mycokeys-126-213-g002.jpg" position="float" orientation="portrait" xlink:type="simple" id="oo_1498068.jpg"><uri content-type="original_file" xlink:type="simple">https://binary.pensoft.net/fig/1498068</uri></graphic></fig></tp:treatment-sec><ref-list><ref id="B22"><mixed-citation xmlns:xlink="http://www.w3.org/1999/xlink" xlink:type="simple"><person-group><name name-style="western"><surname>Liu</surname><given-names>C</given-names></name><name name-style="western"><surname>Wang</surname><given-names>XC</given-names></name><name name-style="western"><surname>Yu</surname><given-names>ZH</given-names></name><name name-style="western"><surname>Zhuang</surname><given-names>WY</given-names></name><name name-style="western"><surname>Zeng</surname><given-names>ZQ</given-names></name></person-group> (<year>2023</year>) <article-title>Seven new species of <tp:taxon-name><tp:taxon-name-part taxon-name-part-type="order">Eurotiales</tp:taxon-name-part></tp:taxon-name> (<tp:taxon-name><tp:taxon-name-part taxon-name-part-type="phylum">Ascomycota</tp:taxon-name-part></tp:taxon-name>) isolated from tidal flat sediments in China.</article-title><source>Journal of Fungi</source><volume>9</volume>(<issue>10</issue>): <fpage>960</fpage>. <ext-link xlink:href="10.3390/jof9100960" ext-link-type="doi" xlink:type="simple">https://doi.org/10.3390/jof9100960</ext-link></mixed-citation></ref></ref-list></tp:taxon-treatment>
