# Supplementary material for: ﻿Two new species of Penicillium (Eurotiales, Aspergillaceae) and the first record of P. danzhouense from mangrove sediment in Thailand, with notes on antibacterial activity
Source: MycoKeys. 2025 Dec 22;126:213–38. doi: 10.3897/mycokeys.126.172211 (PMC12750103; doi:10.3897/mycokeys.126.172211)
Supplement: XML Treatment for Penicillium buranakarlianum [file mycokeys.126.172211-treatment3.xml]

<!DOCTYPE tp:taxon-treatment
  PUBLIC "-//TaxonX//DTD Taxonomic Treatment Publishing DTD v0 20100105//EN" "tax-treatment-NSO.dtd">
<tp:taxon-treatment xmlns:tp="http://www.plazi.org/taxpub"><tp:treatment-meta><kwd-group><label>Taxon classification</label><kwd>
                <named-content content-type="kingdom">Fungi</named-content>
              </kwd><kwd>
                <named-content content-type="order">Eurotiales</named-content>
              </kwd><kwd>
                <named-content content-type="family">Aspergillaceae</named-content>
              </kwd></kwd-group><mixed-citation publication-type="journal"><person-group><name><surname>Supapongsri</surname><given-names>Vassana</given-names></name><name><surname>Sahathippayakul</surname><given-names>Ananya</given-names></name><name><surname>Sirisarn</surname><given-names>Wanchat</given-names></name><name><surname>Chand</surname><given-names>Mohit</given-names></name><name><surname>Chou</surname><given-names>Jui-Yu</given-names></name><name><surname>Lueangjaroenkit</surname><given-names>Piyangkun</given-names></name></person-group><article-title>﻿Two new species of <italic><tp:taxon-name><tp:taxon-name-part taxon-name-part-type="genus" reg="Penicillium">Penicillium</tp:taxon-name-part></tp:taxon-name></italic> (<tp:taxon-name><tp:taxon-name-part taxon-name-part-type="order">Eurotiales</tp:taxon-name-part></tp:taxon-name>, <tp:taxon-name><tp:taxon-name-part taxon-name-part-type="family">Aspergillaceae</tp:taxon-name-part></tp:taxon-name>) and the first record of <italic><tp:taxon-name><tp:taxon-name-part taxon-name-part-type="genus" reg="Penicillium">P.</tp:taxon-name-part> <tp:taxon-name-part taxon-name-part-type="species" reg="danzhouense">danzhouense</tp:taxon-name-part></tp:taxon-name></italic> from mangrove sediment in Thailand, with notes on antibacterial activity</article-title><source>MycoKeys</source><day>22</day><month>12</month><year>2025</year><volume>126</volume><fpage>213</fpage><lpage>238</lpage><pub-id pub-id-type="doi">10.3897/mycokeys.126.172211</pub-id></mixed-citation></tp:treatment-meta><tp:nomenclature><label>﻿</label><tp:taxon-name><object-id xmlns:xlink="http://www.w3.org/1999/xlink" content-type="arpha" xlink:type="simple">4ECF44E3-A4DF-5783-BEB7-FDD32BDA0971</object-id>
              <tp:taxon-name-part taxon-name-part-type="genus" reg="Penicillium">Penicillium</tp:taxon-name-part>
              <tp:taxon-name-part taxon-name-part-type="species" reg="buranakarlianum">buranakarlianum</tp:taxon-name-part>
              <object-id xmlns:xlink="http://www.w3.org/1999/xlink" content-type="mycobank" xlink:type="simple">859669</object-id>
            </tp:taxon-name><tp:taxon-authority>Supapongsri, Sahathippayakul &amp; Lueangjaroenkit</tp:taxon-authority><tp:taxon-status xmlns:xlink="http://www.w3.org/1999/xlink" xlink:type="simple">sp. nov.</tp:taxon-status></tp:nomenclature><tp:treatment-sec sec-type="remarks" id="SECID0ET3BG"><title>Remark.</title><p>In: subgenus <tp:taxon-name><tp:taxon-name-part taxon-name-part-type="genus" reg="Penicillium"/><tp:taxon-name-part taxon-name-part-type="subgenus" reg="Aspergilloides">Aspergilloides</tp:taxon-name-part></tp:taxon-name>, section <tp:taxon-name><tp:taxon-name-part taxon-name-part-type="genus" reg="Penicillium"/><tp:taxon-name-part taxon-name-part-type="section" reg="Lanata-Divaricata">Lanata-Divaricata</tp:taxon-name-part></tp:taxon-name> series <italic><tp:taxon-name><tp:taxon-name-part taxon-name-part-type="genus" reg="Penicillium"/><tp:taxon-name-part taxon-name-part-type="series" reg="Buranakarliana">Buranakarliana</tp:taxon-name-part></tp:taxon-name></italic>.</p></tp:treatment-sec><tp:treatment-sec sec-type="etymology" id="SECID0EV4BG"><title>Etymology.</title><p>The specific epithet “buranakarlianum” is named in honour of Associate Professor Dr. Lerluck (Buranakarl) Chitadon, a senior faculty member of the Department of Microbiology, Faculty of Science, Kasetsart University. She served as the academic advisor for Assistant Professor Dr. Piyangkun Lueangjaroenkit from his undergraduate through to doctoral studies. Her guidance, knowledge, and unwavering support profoundly shaped his academic journey and she continues to encourage and inspire the authors.</p></tp:treatment-sec><tp:treatment-sec sec-type="Holotype" id="SECID0E14BG"><title>Holotype.</title><p>Thailand • Chanthaburi Province, Mueang District, Nong Bua Sub-district, Ban Samet Ngam, King Rama IX International Mangrove Botanical Garden; isolated from mangrove sediment during the rainy season, 11 June 2023, V. Supapongsri, A. Sahathippayakul &amp; P. Lueangjaroenkit; holotype, <abbrev xmlns:xlink="http://www.w3.org/1999/xlink" xlink:title="Thailand Bioresource Research Centre" id="ABBRID0EA5BG" xlink:type="simple">TBRC</abbrev> 18803, isotype <abbrev xmlns:xlink="http://www.w3.org/1999/xlink" xlink:title="Thailand and the NITE Biological Resource Centre" id="ABBRID0EE5BG" xlink:type="simple">NBRC</abbrev> 116999, ex-type living culture, DMKU-RS5M3, metabolically inactive culture preserved state, <abbrev xmlns:xlink="http://www.w3.org/1999/xlink" xlink:title="Thailand Bioresource Research Centre" id="ABBRID0EI5BG" xlink:type="simple">TBRC</abbrev> 18803 and <abbrev xmlns:xlink="http://www.w3.org/1999/xlink" xlink:title="Thailand and the NITE Biological Resource Centre" id="ABBRID0EM5BG" xlink:type="simple">NBRC</abbrev> 116999. GenBank accession numbers. <abbrev xmlns:xlink="http://www.w3.org/1999/xlink" xlink:title="internal transcribed spacer" id="ABBRID0EQ5BG" xlink:type="simple">ITS</abbrev>: <ext-link xmlns:xlink="http://www.w3.org/1999/xlink" xlink:href="LC796823" ext-link-type="gen" xlink:type="simple">LC796823</ext-link>; <italic><abbrev xmlns:xlink="http://www.w3.org/1999/xlink" xlink:title="β-tubulin" id="ABBRID0E15BG" xlink:type="simple">TUB</abbrev></italic>: <ext-link xmlns:xlink="http://www.w3.org/1999/xlink" xlink:href="LC871416" ext-link-type="gen" xlink:type="simple">LC871416</ext-link>; <italic><abbrev xmlns:xlink="http://www.w3.org/1999/xlink" xlink:title="calmodulin" id="ABBRID0EE6BG" xlink:type="simple">CaM</abbrev></italic>: <ext-link xmlns:xlink="http://www.w3.org/1999/xlink" xlink:href="LC871417" ext-link-type="gen" xlink:type="simple">LC871417</ext-link>; <italic><abbrev xmlns:xlink="http://www.w3.org/1999/xlink" xlink:title="RNA polymerase II second largest subunit" id="ABBRID0EO6BG" xlink:type="simple">RPB2</abbrev></italic>: <ext-link xmlns:xlink="http://www.w3.org/1999/xlink" xlink:href="LC871418" ext-link-type="gen" xlink:type="simple">LC871418</ext-link>.</p></tp:treatment-sec><tp:treatment-sec sec-type="Colony diam" id="SECID0EX6BG"><title>Colony diam.</title><p>(in mm) 7 days, 25 °C: <abbrev xmlns:xlink="http://www.w3.org/1999/xlink" xlink:title="Czapek yeast extract agar" id="ABBRID0E46BG" xlink:type="simple">CYA</abbrev> 40-46, <abbrev xmlns:xlink="http://www.w3.org/1999/xlink" xlink:title="malt extract agar" id="ABBRID0ECAAI" xlink:type="simple">MEA</abbrev> 48-54, <abbrev xmlns:xlink="http://www.w3.org/1999/xlink" xlink:title="Czapek yeast extract agar with 20% sucrose" id="ABBRID0EGAAI" xlink:type="simple">CY20S</abbrev> 41-46, <abbrev xmlns:xlink="http://www.w3.org/1999/xlink" xlink:title="Czapek yeast extract agar with 5% NaCl" id="ABBRID0EKAAI" xlink:type="simple">CYAS</abbrev> 16-18, <abbrev xmlns:xlink="http://www.w3.org/1999/xlink" xlink:title="Czapek’s agar" id="ABBRID0EOAAI" xlink:type="simple">CZ</abbrev> 23-26, <abbrev xmlns:xlink="http://www.w3.org/1999/xlink" xlink:title="oatmeal agar" id="ABBRID0ESAAI" xlink:type="simple">OA</abbrev> 43-47, <abbrev xmlns:xlink="http://www.w3.org/1999/xlink" xlink:title="creatine sucrose agar" id="ABBRID0EWAAI" xlink:type="simple">CREA</abbrev> 33-35 and <abbrev xmlns:xlink="http://www.w3.org/1999/xlink" xlink:title="Potato Dextrose Agar" id="ABBRID0E1AAI" xlink:type="simple">PDA</abbrev> 40-50. 7 days, 30 °C: <abbrev xmlns:xlink="http://www.w3.org/1999/xlink" xlink:title="Czapek yeast extract agar" id="ABBRID0E5AAI" xlink:type="simple">CYA</abbrev> 40-46. 7 days, 37 °C: <abbrev xmlns:xlink="http://www.w3.org/1999/xlink" xlink:title="Czapek yeast extract agar" id="ABBRID0ECBAI" xlink:type="simple">CYA</abbrev> no growth.</p></tp:treatment-sec><tp:treatment-sec sec-type="description" id="SECID0EGBAI"><title>Culture characteristics.</title><p>On <abbrev xmlns:xlink="http://www.w3.org/1999/xlink" xlink:title="Czapek yeast extract agar" id="ABBRID0EMBAI" xlink:type="simple">CYA</abbrev> at 25 °C after 7 days, colonies were slightly umbonate with undulate margins; mycelium yellowish white (4A2) at the centre and white (1A1) toward the margins, velvety in texture; sporulation very sparse, conidia <italic>en masse</italic> not determined; sclerotia absent; exudate absent; no soluble pigments produced; reverse pale yellow (4A3) (Fig. <xref ref-type="fig" rid="F8">8A</xref>). On <abbrev xmlns:xlink="http://www.w3.org/1999/xlink" xlink:title="malt extract agar" id="ABBRID0EWBAI" xlink:type="simple">MEA</abbrev> at 25 °C after 7 days, colonies were slightly umbonate with undulate margins; mycelium white (1A1), velvety in texture; sporulation very sparse, conidia <italic>en masse</italic> not determined; sclerotia abundant, white (1A1); exudate hyaline; no soluble pigments produced; reverse champagne (4A4) (Fig. <xref ref-type="fig" rid="F8">8B</xref>). On <abbrev xmlns:xlink="http://www.w3.org/1999/xlink" xlink:title="Czapek yeast extract agar with 20% sucrose" id="ABBRID0EACAI" xlink:type="simple">CY20S</abbrev> at 25 °C after 7 days, colonies were slightly raised with undulate margins; mycelium white (1A1), velvety in texture; sporulation very sparse, conidia <italic>en masse</italic> not determined; sclerotia and exudate absent; no soluble pigments produced; reverse pale yellow (4A3) (Fig. <xref ref-type="fig" rid="F8">8C</xref>). On <abbrev xmlns:xlink="http://www.w3.org/1999/xlink" xlink:title="Czapek yeast extract agar with 5% NaCl" id="ABBRID0EKCAI" xlink:type="simple">CYAS</abbrev> at 25 °C after 7 days, colonies were slightly raised with filiform margins; mycelium white (1A1), velvety in texture; sporulation very sparse, conidia <italic>en masse</italic> not determined; sclerotia and exudate absent; no soluble pigments produced; reverse pale yellow (4A3) (Fig. <xref ref-type="fig" rid="F8">8D</xref>). On <abbrev xmlns:xlink="http://www.w3.org/1999/xlink" xlink:title="Czapek’s agar" id="ABBRID0EUCAI" xlink:type="simple">CZ</abbrev> at 25 °C after 7 days, colonies were umbonate with undulate margins; mycelium white (1A1), velvety in texture; sporulation very sparse, conidia <italic>en masse</italic> not determined; sclerotia and exudate absent; no soluble pigments produced; reverse yellowish white (4A2) (Fig. <xref ref-type="fig" rid="F8">8E</xref>). On <abbrev xmlns:xlink="http://www.w3.org/1999/xlink" xlink:title="oatmeal agar" id="ABBRID0E5CAI" xlink:type="simple">OA</abbrev> at 25 °C after 7 days, colonies were plain with entire margins; mycelium white (1A1), granular in texture; sporulation absent to very sparse; sclerotia abundant, white (1A1); exudate absent; no soluble pigments produced; reverse white (1A1) (Fig. <xref ref-type="fig" rid="F8">8F</xref>). On <abbrev xmlns:xlink="http://www.w3.org/1999/xlink" xlink:title="creatine sucrose agar" id="ABBRID0EGDAI" xlink:type="simple">CREA</abbrev> at 25 °C after 7 days, colonies showed poor growth; no acid production observed (Fig. <xref ref-type="fig" rid="F8">8G</xref>). On <abbrev xmlns:xlink="http://www.w3.org/1999/xlink" xlink:title="Potato Dextrose Agar" id="ABBRID0EODAI" xlink:type="simple">PDA</abbrev> at 25 °C after 7 days, colonies were slightly umbonate with undulate margins; mycelium white (1A1), granular in texture; sporulation very sparse, conidia <italic>en masse</italic> not determined; sclerotia abundant, white (1A1); exudate absent; no soluble pigments produced; reverse pale yellow (3A3) at the centre, white (1A1) at the margins (Fig. <xref ref-type="fig" rid="F8">8H</xref>). On <abbrev xmlns:xlink="http://www.w3.org/1999/xlink" xlink:title="Czapek yeast extract agar" id="ABBRID0EYDAI" xlink:type="simple">CYA</abbrev> at 30 °C after 7 days, colonies were slightly umbonate with undulate margins; mycelium white (1A1), velvety in texture; sporulation very sparse, conidia <italic>en masse</italic> not determined; sclerotia and exudate absent; no soluble pigments produced; reverse pale yellow (4A3) (Fig. <xref ref-type="fig" rid="F8">8I</xref>). On <abbrev xmlns:xlink="http://www.w3.org/1999/xlink" xlink:title="Czapek yeast extract agar" id="ABBRID0ECEAI" xlink:type="simple">CYA</abbrev> at 37 °C after 7 days, no growth were observed (Fig. <xref ref-type="fig" rid="F8">8J</xref>). Asexual spores were rarely observed, while abundant sclerotia were produced on <abbrev xmlns:xlink="http://www.w3.org/1999/xlink" xlink:title="Potato Dextrose Agar" id="ABBRID0EKEAI" xlink:type="simple">PDA</abbrev> and <abbrev xmlns:xlink="http://www.w3.org/1999/xlink" xlink:title="malt extract agar" id="ABBRID0EOEAI" xlink:type="simple">MEA</abbrev> (Fig. <xref ref-type="fig" rid="F9">9D, E</xref>).</p><fig id="F8" position="float" orientation="portrait"><object-id xmlns:xlink="http://www.w3.org/1999/xlink" content-type="doi" xlink:type="simple">10.3897/mycokeys.126.172211.figure8</object-id><object-id xmlns:xlink="http://www.w3.org/1999/xlink" content-type="arpha" xlink:type="simple">3BC373AE-8DEF-51A8-85A5-7792D36997F5</object-id><label>Figure 8.</label><caption><p><italic><tp:taxon-name><tp:taxon-name-part taxon-name-part-type="genus" reg="Penicillium">Penicillium</tp:taxon-name-part> <tp:taxon-name-part taxon-name-part-type="species" reg="buranakarlianum">buranakarlianum</tp:taxon-name-part></tp:taxon-name></italic> DMKU-RS5M3<sup>T</sup>. <bold>A–H.</bold> Colonies grown for 7 days at 25 °C on <abbrev xmlns:xlink="http://www.w3.org/1999/xlink" xlink:title="Czapek yeast extract agar" id="ABBRID0ENFAI" xlink:type="simple">CYA</abbrev>, <abbrev xmlns:xlink="http://www.w3.org/1999/xlink" xlink:title="malt extract agar" id="ABBRID0ERFAI" xlink:type="simple">MEA</abbrev>, <abbrev xmlns:xlink="http://www.w3.org/1999/xlink" xlink:title="Czapek yeast extract agar with 20% sucrose" id="ABBRID0EVFAI" xlink:type="simple">CY20S</abbrev>, <abbrev xmlns:xlink="http://www.w3.org/1999/xlink" xlink:title="Czapek yeast extract agar with 5% NaCl" id="ABBRID0EZFAI" xlink:type="simple">CYAS</abbrev>, <abbrev xmlns:xlink="http://www.w3.org/1999/xlink" xlink:title="Czapek’s agar" id="ABBRID0E4FAI" xlink:type="simple">CZ</abbrev>, <abbrev xmlns:xlink="http://www.w3.org/1999/xlink" xlink:title="oatmeal agar" id="ABBRID0EBGAI" xlink:type="simple">OA</abbrev>, <abbrev xmlns:xlink="http://www.w3.org/1999/xlink" xlink:title="creatine sucrose agar" id="ABBRID0EFGAI" xlink:type="simple">CREA</abbrev>, and <abbrev xmlns:xlink="http://www.w3.org/1999/xlink" xlink:title="Potato Dextrose Agar" id="ABBRID0EJGAI" xlink:type="simple">PDA</abbrev>, respectively; <bold>I.</bold> Colonies grown for 7 days on <abbrev xmlns:xlink="http://www.w3.org/1999/xlink" xlink:title="Czapek yeast extract agar" id="ABBRID0EPGAI" xlink:type="simple">CYA</abbrev> at 30 °C; <bold>J.</bold> No growth on <abbrev xmlns:xlink="http://www.w3.org/1999/xlink" xlink:title="Czapek yeast extract agar" id="ABBRID0EVGAI" xlink:type="simple">CYA</abbrev> at 37 °C.</p></caption><graphic xmlns:xlink="http://www.w3.org/1999/xlink" xlink:href="mycokeys-126-213-g008.jpg" position="float" orientation="portrait" xlink:type="simple" id="oo_1498074.jpg"><uri content-type="original_file" xlink:type="simple">https://binary.pensoft.net/fig/1498074</uri></graphic></fig><fig id="F9" position="float" orientation="portrait"><object-id xmlns:xlink="http://www.w3.org/1999/xlink" content-type="doi" xlink:type="simple">10.3897/mycokeys.126.172211.figure9</object-id><object-id xmlns:xlink="http://www.w3.org/1999/xlink" content-type="arpha" xlink:type="simple">B405C1DF-AA8E-5027-8819-653FADA88E79</object-id><label>Figure 9.</label><caption><p>Morphological features of <italic><tp:taxon-name><tp:taxon-name-part taxon-name-part-type="genus" reg="Penicillium">Penicillium</tp:taxon-name-part> <tp:taxon-name-part taxon-name-part-type="species" reg="buranakarlianum">buranakarlianum</tp:taxon-name-part></tp:taxon-name></italic> DMKU-RS5M3<sup>T</sup>. <bold>A–C.</bold> Conidia and conidiophores were rarely observed. Conidiophores are monoverticillate to diverticillate, hyaline, and smooth-walled. Phialides are ampulliform, borne singly or in groups of up to four per conidiophore, smooth-walled, and hyaline; <bold>D, E.</bold> Abundant sclerotia were produced; <bold>F.</bold> Under scanning electron microscopy, conidia appear subglobose to ovoid with delicate surface ornamentation consisting of very short ridges. Sexual morph was not observed. Scale bars: 15 µm (<bold>A–D</bold>); 10 µm (<bold>E</bold>); 2 µm (<bold>F</bold>).</p></caption><graphic xmlns:xlink="http://www.w3.org/1999/xlink" xlink:href="mycokeys-126-213-g009.jpg" position="float" orientation="portrait" xlink:type="simple" id="oo_1498075.jpg"><uri content-type="original_file" xlink:type="simple">https://binary.pensoft.net/fig/1498075</uri></graphic></fig></tp:treatment-sec><tp:treatment-sec sec-type="Micromorphology" id="SECID0EEIAI"><title>Micromorphology.</title><p>Conidia and Conidiophores were rarely produced (Fig. <xref ref-type="fig" rid="F9">9A–C</xref>). Abundant Sclerotia were produced (Fig. <xref ref-type="fig" rid="F9">9D, E</xref>). Conidiophores were monoverticillate to diverticillate, hyaline, smooth-walled, measuring 8.0–93.5 × 2.5–5.0 µm. Phialides ampulliform, borne singly or in groups of up to four per conidiophore, smooth-walled, hyaline, measuring 8.0–19.0 × 3.0–5.0 µm. Conidia were subglobose to ovoid, measuring 3.0–6.0 × 2.5–5.0 µm. Under scanning electron microscopy, conidia appear with delicate surface ornamentation consisting of very short ridges (Fig. <xref ref-type="fig" rid="F9">9F</xref>). Sexual morph was not observed.</p></tp:treatment-sec><tp:treatment-sec sec-type="habitat" id="SECID0EWIAI"><title>Habitat and distribution.</title><p>Mangrove sediment; only known from Chanthaburi Province, Thailand.</p></tp:treatment-sec><tp:treatment-sec sec-type="notes" id="SECID0E2IAI"><title>Notes.</title><p><italic><tp:taxon-name><tp:taxon-name-part taxon-name-part-type="genus" reg="Penicillium">Penicillium</tp:taxon-name-part> <tp:taxon-name-part taxon-name-part-type="species" reg="buranakarlianum">buranakarlianum</tp:taxon-name-part></tp:taxon-name></italic> is classified in section <tp:taxon-name><tp:taxon-name-part taxon-name-part-type="genus" reg="Penicillium"/><tp:taxon-name-part taxon-name-part-type="section" reg="Lanata-Divaricata">Lanata-Divaricata</tp:taxon-name-part></tp:taxon-name>, series <italic><tp:taxon-name><tp:taxon-name-part taxon-name-part-type="genus" reg="Penicillium"/><tp:taxon-name-part taxon-name-part-type="series" reg="Janthinella">Janthinella</tp:taxon-name-part></tp:taxon-name></italic>. Phylogenetic analyses resolved it in a clade with <italic><tp:taxon-name><tp:taxon-name-part taxon-name-part-type="genus" reg="Penicillium">P.</tp:taxon-name-part> <tp:taxon-name-part taxon-name-part-type="species" reg="ehrlichii">ehrlichii</tp:taxon-name-part></tp:taxon-name></italic> (<xref ref-type="bibr" rid="B31">Stolk and Scott 1967</xref>), <italic><tp:taxon-name><tp:taxon-name-part taxon-name-part-type="genus" reg="Penicillium">P.</tp:taxon-name-part> <tp:taxon-name-part taxon-name-part-type="species" reg="melanosporum">melanosporum</tp:taxon-name-part></tp:taxon-name></italic>, <italic><tp:taxon-name><tp:taxon-name-part taxon-name-part-type="genus" reg="Penicillium">P.</tp:taxon-name-part> <tp:taxon-name-part taxon-name-part-type="species" reg="siccitolerans">siccitolerans</tp:taxon-name-part></tp:taxon-name></italic> (<xref ref-type="bibr" rid="B28">Rodriguez-Andrade et al. 2021</xref>) and <italic><tp:taxon-name><tp:taxon-name-part taxon-name-part-type="genus" reg="Penicillium">P.</tp:taxon-name-part> <tp:taxon-name-part taxon-name-part-type="species" reg="meloforme">meloforme</tp:taxon-name-part></tp:taxon-name></italic> (<xref ref-type="bibr" rid="B35">Udagawa and Horie 1973</xref>). However, sexual morphs (cleistothecia) are absent in <italic><tp:taxon-name><tp:taxon-name-part taxon-name-part-type="genus" reg="Penicillium">P.</tp:taxon-name-part> <tp:taxon-name-part taxon-name-part-type="species" reg="buranakarlianum">buranakarlianum</tp:taxon-name-part></tp:taxon-name></italic> but present in <italic><tp:taxon-name><tp:taxon-name-part taxon-name-part-type="genus" reg="Penicillium">P.</tp:taxon-name-part> <tp:taxon-name-part taxon-name-part-type="species" reg="ehrlichii">ehrlichii</tp:taxon-name-part></tp:taxon-name></italic> and <italic><tp:taxon-name><tp:taxon-name-part taxon-name-part-type="genus" reg="Penicillium">P.</tp:taxon-name-part> <tp:taxon-name-part taxon-name-part-type="species" reg="meloforme">meloforme</tp:taxon-name-part></tp:taxon-name></italic>. Moreover <italic><tp:taxon-name><tp:taxon-name-part taxon-name-part-type="genus" reg="Penicillium">P.</tp:taxon-name-part> <tp:taxon-name-part taxon-name-part-type="species" reg="melanosporum">melanosporum</tp:taxon-name-part></tp:taxon-name></italic> further differs by producing conidia that are olive-green to dark brown and enveloped by a dark brown sheath at maturity. Although both <italic><tp:taxon-name><tp:taxon-name-part taxon-name-part-type="genus" reg="Penicillium">P.</tp:taxon-name-part> <tp:taxon-name-part taxon-name-part-type="species" reg="buranakarlianum">buranakarlianum</tp:taxon-name-part></tp:taxon-name></italic> and <italic><tp:taxon-name><tp:taxon-name-part taxon-name-part-type="genus" reg="Penicillium">P.</tp:taxon-name-part> <tp:taxon-name-part taxon-name-part-type="species" reg="siccitolerans">siccitolerans</tp:taxon-name-part></tp:taxon-name></italic> produce abundant sclerotia, the latter can grow at temperatures of up to 40 °C, whereas <italic><tp:taxon-name><tp:taxon-name-part taxon-name-part-type="genus" reg="Penicillium">P.</tp:taxon-name-part> <tp:taxon-name-part taxon-name-part-type="species" reg="buranakarlianum">buranakarlianum</tp:taxon-name-part></tp:taxon-name></italic> is unable to grow at 37 °C.</p></tp:treatment-sec><ref-list><ref id="B31"><mixed-citation xmlns:xlink="http://www.w3.org/1999/xlink" xlink:type="simple"><person-group><name name-style="western"><surname>Stolk</surname><given-names>AC</given-names></name><name name-style="western"><surname>Scott</surname><given-names>DB</given-names></name></person-group> (<year>1967</year>) <article-title>Studies on the genus <italic><tp:taxon-name><tp:taxon-name-part taxon-name-part-type="genus">Eupenicillium</tp:taxon-name-part></tp:taxon-name></italic> Ludwig I. Taxonomy and nomenclature of <italic>Penicillia</italic> in relation to their sclerotioid ascocarpic states.</article-title><source>Persoonia - Molecular Phylogeny and Evolution of <tp:taxon-name><tp:taxon-name-part taxon-name-part-type="kingdom">Fungi</tp:taxon-name-part></tp:taxon-name></source><volume>4</volume>(<issue>4</issue>): <fpage>391</fpage>–<lpage>405</lpage>.</mixed-citation></ref><ref id="B28"><mixed-citation xmlns:xlink="http://www.w3.org/1999/xlink" xlink:type="simple"><person-group><name name-style="western"><surname>Rodriguez-Andrade</surname><given-names>E</given-names></name><name name-style="western"><surname>Stchigel</surname><given-names>AM</given-names></name><name name-style="western"><surname>Cano-Lira</surname><given-names>JF</given-names></name></person-group> (<year>2021</year>) <article-title>New xerophilic species of <italic><tp:taxon-name><tp:taxon-name-part taxon-name-part-type="genus">Penicillium</tp:taxon-name-part></tp:taxon-name></italic> from soil.</article-title><source>Journal of Fungi (Basel, Switzerland)</source><volume>7</volume>(<issue>2</issue>): <fpage>126</fpage>. <ext-link xlink:href="10.3390/jof7020126" ext-link-type="doi" xlink:type="simple">https://doi.org/10.3390/jof7020126</ext-link></mixed-citation></ref><ref id="B35"><mixed-citation xmlns:xlink="http://www.w3.org/1999/xlink" xlink:type="simple"><person-group><name name-style="western"><surname>Udagawa</surname><given-names>SI</given-names></name><name name-style="western"><surname>Horie</surname><given-names>Y</given-names></name></person-group> (<year>1973</year>) <article-title>Some <italic><tp:taxon-name><tp:taxon-name-part taxon-name-part-type="genus">Eupenicillium</tp:taxon-name-part></tp:taxon-name></italic> from soils of New Guinea.</article-title><source>Nippon Kingakkai Kaiho</source><volume>14</volume>: <fpage>370</fpage>–<lpage>387</lpage>.</mixed-citation></ref></ref-list></tp:taxon-treatment>
